# Supplementary material for: Expectations for the Development of Health Technology Assessment in Brazil
Source: Int J Environ Res Public Health. 2021 Nov 13;18(22):11912. doi: 10.3390/ijerph182211912 (PMC8625173; doi:10.3390/ijerph182211912)
Supplement: Supplementary file 1 [file ijerph-18-11912-s001.zip]

Archive with 1 entries (1 files):
- ijerph-1402779-supplementary.pdf
